# Supplementary material for: Early-life nicotine or cotinine exposure produces long-lasting sleep alterations and downregulation of hippocampal corticosteroid receptors in adult mice
Source: Sci Rep. 2021 Dec 13;11:23897. doi: 10.1038/s41598-021-03468-5 (PMC8668915; doi:10.1038/s41598-021-03468-5)
Supplement: Supplementary file 1 — Supplementary Information 1. [file 41598_2021_3468_MOESM1_ESM.xlsx]

## Sheet: Extended statistics
Software	Tested variables	Description	Statistical test	ANOVA (F) or post-hoc analysis (t) results. Post-hoc multiple comparisons were adjusted with Tukey's correction when not otherwise indicated	significant?	Figure / Table
GraphPad	Age at surgery	beetwen groups (3 levels)	one-way ANOVA	F(2,36) = 1.13, P = 0.334	no	no
GraphPad	weight at surgery	beetwen groups(3 levels)	one-way ANOVA	F(2,36) = 3.885, P = 0.0297	yes	no
		CTRL vs NIC	post-hoc multiple comparison	t(36) = 0.9502, P = 0.7812	no
		CTRL vs COT	post-hoc multiple comparison	t(36) = 3.647, P = 0.0368	yes
		NIC vs COT	post-hoc multiple comparison	t(36) = 3.019, P = 0.0969	no
GraphPad	24h profile of time spent in wakefulness during baseline	beetwen groups (3 levels) and time (24 levels)	2-way ANOVA group main effect	F(2,36) = 0.9309, P = 0.4035	no	Fig. 3a
			2-way ANOVA time main effect	F(23,828) = 47.71, P < 0.0001	yes
			2-way ANOVA interaction effect	F(46,828) = 1.442, P = 0.0309	yes
SPSS	Percentual hypnogram (baseline)	beetwen groups (3 levels) and wake-sleep states (3 levels)	2-way ANOVA interaction effect	F(4,72) = 0.608, P = 0.658	no	Table 1
			2-way ANOVA state main effect	F(2,72) = 915.152, P < 0.001	yes
			2-way ANOVA group main effect	F(2,36) = 1.930, P = 0.160	no
SPSS	number of events (baseline)	beetwen groups (3 levels) and wake-sleep states (3 levels)	2-way ANOVA interaction effect	F(4,72) = 0.892, P = 0.474	no	Table 1
			2-way ANOVA state main effect	F(2,72) = 441.556, P < 0.001	yes
			2-way ANOVA group main effect	F(2,36) = 1.455, P = 0.247	no
SPSS	episode duration (baseline)	beetwen groups (3 levels) and wake-sleep states (3 levels)	2-way ANOVA interaction effect	F(4,72) = 1.168, P = 0.332	no	Table 1
			2-way ANOVA state main effect	F(2,72) = 361.138, P < 0.001	yes
			2-way ANOVA group main effect	F(2,36) = 1.509, P = 0.235	no
GraphPad	Sleep Fragmentation Index (baseline)	beetwen groups (3 levels)	one-way ANOVA	F(2,36) = 3.294, P = 0.0486	yes	Fig 2
		CTRL vs NIC	post-hoc multiple comparison	t(36) = 0.8838, P = 0.8075	no
		CTRL vs COT	post-hoc multiple comparison	t(36) = 3.361, P = 0.0581	no
		NIC vs COT	post-hoc multiple comparison	t(36) = 2.774, P = 0.1365	no
GraphPad	Sleep Fragmentation Index (post-deprivation)	beetwen groups (3 levels)	one-way ANOVA	F(2,21) = 0.1284, P = 0.8802	no	Fig 2
GraphPad	Amount of wakefulness at photoperiod transitions (baseline)	beetwen groups (3 levels) and photoperiod transition (2 levels)	2-way ANOVA group main effect	F(2,36) = 2.447, P = 0.1008	no	Fig 3b
			2-way ANOVA photoperiod main effect	F(1,36) = 0.6851, P = 0.4133	no
			2-way ANOVA interaction effect	F(2,36) = 3.576, P = 0.0383	yes
		CTRL vs NIC (LtoD)	post-hoc multiple comparison	t(72) = 3.931, P = 0.0188	yes
		CTRL vs COT (LtoD)	post-hoc multiple comparison	t(72) = 3.869, P = 0.0211	yes
		NIC vs COT (LtoD)	post-hoc multiple comparison	t(72) = 0.007, P > 0.9999	no
		CTRL vs NIC (DtoL)	post-hoc multiple comparison	t(72) = 0.1399, P = 0.9946	no
		CTRL vs COT (DtoL)	post-hoc multiple comparison	t(72) = 2.072, P = 0.3138	no
		NIC vs COT (DtoL)	post-hoc multiple comparison	t(72) = 2.154, P = 0.2861	no
GraphPad	EEG power spectrum during NREMS (baseline)	beetwen groups (3 levels) and EEG frequency (80 levels)	2-way ANOVA group main effect	F(2,37) = 0.7527, P = 0.4782	no	Fig 4a
			2-way ANOVA EEG frequency main effect	F(79,2923) = 400.5, P < 0.0001	yes
			2-way ANOVA interaction effect	F(158,2923) = 0.4065, P > 0.9999	no
GraphPad	SWA during NREMS (baseline)	beetwen groups (3 levels) and time (2h bin, 12 levels)	2-way ANOVA group main effect	F(2,38) = 0.06559, P = 0.9366	no	Fig 4b
			2-way ANOVA time main effect	F(11,418) = 32.5, P < 0.0001	yes
			2-way ANOVA interaction effect	F(22,418) = P = 0.6557	no
GraphPad	EEG power spectrum during REMS (baseline)	beetwen groups (3 levels) and EEG frequency (80 levels)	2-way ANOVA group main effect	F(2,34) = 0.6173, P = 0.5453	no	Fig 4c
			2-way ANOVA EEG frequency main effect	F(79,2686) = 372.5, P < 0.0001	yes
			2-way ANOVA interaction effect	F(158,2686) = 0.5377, P > 0.9999	no
GraphPad	EEG power spectrum peak during REMS (baseline)	beetwen groups (3 levels)	Kruskal-Wallis	H(37) = 10.91, P = 0.0043	yes	Fig 4e
		CTRL vs NIC	post-hoc multiple comparison with Dunn's correction	P = 0.0032	yes
		CTRL vs COT	post-hoc multiple comparison with Dunn's correction	P = 0.2903	no
		NIC vs COT	post-hoc multiple comparison with Dunn's correction	P = 0.2034	no
GraphPad	Mineralocorticoid receptor expression	beetwen groups(3 levels)	one-way ANOVA	F(2,14) = 5.853, P = 0.0142	yes	Fig 5a
		CTRL vs NIC	post-hoc multiple comparison	t(14) = 4.379, P = 0.0202	yes
		CTRL vs COT	post-hoc multiple comparison	t(14) = 0.2772, P = 0.9791	no
		NIC vs COT	post-hoc multiple comparison	t(14) = 4.114, P = 0.0289	yes
GraphPad	Glucocorticoid receptor expression	beetwen groups(3 levels)	one-way ANOVA	F(2,14) = 10.22, P = 0.0018	yes	Fig 5b
		CTRL vs NIC	post-hoc multiple comparison	t(14) = 4.506, P = 0.0170	yes
		CTRL vs COT	post-hoc multiple comparison	t(14) = 6.134, P = 0.0018	yes
		NIC vs COT	post-hoc multiple comparison	t(14) = 1.342, P = 0.6194	no
GraphPad	MR/GR expression ratio	beetwen groups(3 levels)	one-way ANOVA	F(2,14) = 4.473, P = 0.0315	yes	Fig 5c
		CTRL vs NIC	post-hoc multiple comparison	t(14) = 1.597, P = 0.5128	no
		CTRL vs COT	post-hoc multiple comparison	t(14) = 2.682, P = 0.1762	no
		NIC vs COT	post-hoc multiple comparison	t(14) = 4.154, P = 0.0274	yes
GraphPad	Mineralocorticoid receptor methylation	beetwen groups(3 levels)	one-way ANOVA	F(2,14) = 10.8, P = 0.0015	yes	Fig 6a
		CTRL vs NIC	post-hoc multiple comparison	t(14) = 1.135, P = 0.7077	no
		CTRL vs COT	post-hoc multiple comparison	t(14) = 5.149, P = 0.0071	yes
		NIC vs COT	post-hoc multiple comparison	t(14) = 6.044, P = 0.0021	yes
GraphPad	Glucocorticoid receptor methylation	beetwen groups(3 levels)	one-way ANOVA	F(2,14) = 1.27, P = 0.3113	no	Fig 6a
GraphPad	Glucocorticoid receptor specific site (NGFI-A) methylation	beetwen groups(3 levels)	one-way ANOVA	F(2,14) = 0.837, P = 0.4536	no	Fig 6b
GraphPad	24h profile of time spent in wakefulness during post-deprivation	beetwen groups (3 levels) and time (18 levels)	2-way ANOVA group main effect	F(2,21) = 0.7028, P = 0.5065	no	Fig S2
			2-way ANOVA time main effect	F(23,483) = 66.3, P < 0.0001	no
			2-way ANOVA interaction effect	F(46,483) = 0.9362, P = 0.5994	no
GraphPad	Amount of wakefulness at light to dark transition (post-deprivation)	beetwen groups (3 levels)	one-way ANOVA	F(2,21) = 1.264, P = 0.3031	no	Fig S2 (insert)
GraphPad	EEG power spectrum during NREMS (post-deprivation)	beetwen groups (3 levels) and EEG frequency (80 levels)	2-way ANOVA group main effect	F(2,21) = 0.9563, P = 0.4004	no	Fig S3a
			2-way ANOVA EEG frequency main effect	F(79,1659) = 430.4, P < 0.0001	yes
			2-way ANOVA interaction effect	F(158,1659) = 430.4, P = 0.9497	no
GraphPad	SWA during NREMS (post-deprivation)	beetwen groups (3 levels) and time (2h bin, 8 levels)	2-way ANOVA group main effect	F(2,20) = 0.4305, P = 0.6561	no	Fig S3b
			2-way ANOVA time main effect	F(8,160) = 47.22, P < 0.0001	yes
			2-way ANOVA interaction effect	F(16,160) = 0.5509, P = 0.9155	no
GraphPad	EEG power spectrum during REMS (post-deprivation)	beetwen groups (3 levels) and EEG frequency (80 levels)	2-way ANOVA group main effect	F(2,20) = 0.119, P = 0.8884	no	Fig S3c
			2-way ANOVA EEG frequency main effect	F(79, 1580) = 281.6, P < 0.0001	yes
			2-way ANOVA interaction effect	F(158,1580) = 0.6956, P = 0.9981	no
GraphPad	EEG power spectrum peak during REMS (post-deprivation)	beetwen groups (3 levels)	Kruskal-Wallis	H(23) = 2.45, P = 0.2902	no	Fig S3d
SPSS	Percentual hypnogram (post-deprivation)	beetwen groups (3 levels) and wake-sleep states (3 levels)	2-way ANOVA group main effect	F(2,21) = 2.827, P = 0.082	no	Table S3
			2-way ANOVA state main effect	F(2,42) = 223.679, P < 0.001	yes
			2-way ANOVA interaction effect	F(4,42) = 0.788, P = 0.540	no
SPSS	number of events (post-deprivation)	beetwen groups (3 levels) and wake-sleep states (3 levels)	2-way ANOVA group main effect	F(2,21) = 0.146, P = 0.865	no	Table S3
			2-way ANOVA state main effect	F(2,42) = 387.438, P < 0.001	yes
			2-way ANOVA interaction effect	F(4,42) = 0.627, P = 0.646	no
SPSS	episode duration (post-deprivation)	beetwen groups (3 levels) and wake-sleep states (3 levels)	2-way ANOVA group main effect	F(2,21) = 0.463, P = 0.635	no	Table S3
			2-way ANOVA state main effect	F(2,42) = 174.573, P < 0.001	yes
			2-way ANOVA interaction effect	F(4,42) = 1.127, P = 0.357	no
