# Supplementary material for: Early-life nicotine or cotinine exposure produces long-lasting sleep alterations and downregulation of hippocampal corticosteroid receptors in adult mice
Source: Sci Rep. 2021 Dec 13;11:23897. doi: 10.1038/s41598-021-03468-5 (PMC8668915; doi:10.1038/s41598-021-03468-5)
Supplement: Supplementary file 3 — Supplementary Information 3. [file 41598_2021_3468_MOESM3_ESM.xlsx]

## Sheet: Raw methylation Data
GR Amplicons	SampleID	CPG Position	Methylation values for each CpG of each mouse (CTRL in Green; NIC in Red; COT in Blue)																	Positive control (100% methylated)
			1	2	3	4	5	6	7	8	9	10	11	12	13	14	15	16	17
GC1	1_CpG_1	155	0.13	0.105	0.12	0.1	0.12	0.18	0.07	0.18	0.255	0.07	0.085	0.09	0.18	0.07	0	0.14	0.09	0.99
GC1	1_CpG_2	194	0.415	0.405	0.345	0.325	0.36	0.29	0.43	0.435	0.305	0.31	0.315	0.29	0.295	0.32	0.26	0.31	0.29	0.84
GC1	1_CpG_3	214	0.16	0.155	0.155	0.17	0.1	0.09	0.2	0.2	0.13	0.11	0.19	0.12	0.16	0.1	0.23	0.09	0.17	0.96
GC1	1_CpG_5	267	0.04	0.035	0.04	0.03	0.04	0.02	0.04	0.035	0.03	0.015	0.01	0.03	0.01	0.01	0.02	0.01	0.04	0.99
GC1	1_CpG_7.8	289:291	0.02	0	0.04	0.01	0.01		0.02	0.01	0.02	0	0.015	0.02	0.06	0	0		0.01	0.9
GC1	1_CpG_10.11	344:349	0.04	0.045	0.045	0.045	0.04	0.04	0.04	0.03	0.05	0.045	0.05	0.05	0.04	0.01	0.02	0.02	0.05	0.99
GC1	1_CpG_12.13	389:396	0.03	0.02	0.02	0.015	0.02	0	0.03	0.005	0.03	0.025	0.02	0.02	0.01	0.03	0.03	0.01	0.04	0.94
GC1	1_CpG_14.15	420:423	0.02	0.005	0.005	0	0	0	0	0	0	0	0	0	0	0	0	0	0	0.94
GC1	1_CpG_16	434	0.05	0.09	0.02	0.04	0.02		0.06	0.075	0.035	0.045	0.06	0.06	0.04	0.12	0.03	0	0.04	0.9
GC1	1_CpG_17.18	439:441	0.04	0.075	0.04	0.055	0.03	0.05	0.08	0.02	0.06	0.065	0.05	0.07	0.04	0.06	0.06	0.03	0.09	0.87
GC2	2_CpG_1	42	0.04	0.05	0.05	0.04	0.06	0.06	0.02	0.1	0.01		0.055	0.04	0.05	0.03	0.05	0.06	0.01	0.95
GC2	2_CpG_3.4.5.6	102:106:109:111	0.235	0.015	0.015	0.01	0.01	0.07	0.025	0.075	0.195	0.02	0.01	0.005	0.005	0	0.03	0	0.01	0.99
GC2	2_CpG_7	125	0.125	0.01			0.08		0.055			0.05	0.07		0.01	0.03	0.13			0.88
GC2	2_CpG_8	137	0.1	0.075	0.055	0.04	0.07	0.08	0.085	0.075	0.05	0.08	0.05	0.085	0.08	0	0.14	0.04	0.09	0.89
GC2	2_CpG_9	159	0.015	0.03	0.04	0.02	0.04	0.065	0.015	0.015	0.105	0.02	0.04	0.02	0	0	0	0	0.09	0.99
GC2	2_CpG_10.11.12.13	181:183:185:188	0.02	0.035	0.08	0.03	0.065	0.13	0.05	0.11	0.01	0.055	0.015	0.06	0.035	0.03	0.01	0.07	0.05	0.94
GC2	2_CpG_14	208	0.02	0.09	0.055	0.06	0.07	0.055	0.06	0.05	0	0.06	0.05	0.06	0.05	0.03	0.07	0.1	0.11	0.97
GC2	2_CpG_16	239	0.045	0.02	0.04	0.035	0.055	0.03	0.055	0.03	0.045	0.02	0.025	0.025	0.03	0.02	0	0.03	0.06	0.98
GC2	2_CpG_17.18	258:265	0.035	0.06	0.045	0.025	0.055	0.04	0.055	0.04	0.08	0.07	0.025	0.04	0.03	0.02	0.02	0.05	0.03	0.95
GC2	2_CpG_21	313	0.055	0.025	0.03	0.025	0.025	0.025	0.04	0.025	0.035	0.025	0.02	0.035	0.03	0.01	0.02	0.04	0.03	0.98
GC2	2_CpG_23.24	423:425	0.045	0.04	0.04	0.07	0.045	0.055	0.045	0.055	0.05	0.05	0.04	0.075	0.05	0.04	0.01	0.06	0.05	0.98
GC3	3_CpG_1.2	61:63	0.03	0.06	0.015	0.07	0.11	0.3		0.03	0.02	0.07	0.03	0.03	0.08	0.05	0.03			0.97
GC3	3_CpG_3	85	0.02	0.03	0.015	0.01	0.02	0.02		0.01	0	0.08	0	0	0.01	0.01	0.02			0.68
GC3	3_CpG_5	138	0.04	0.02	0	0	0	0		0	0	0	0	0.09	0	0	0			0.76
GC3	3_CpG_6	157	0.015	0.03	0.015	0	0.04	0.1		0.03	0	0.01	0	0	0.03	0.01	0.06			0.9
GC3	3_CpG_7.8	196:201	0.12	0.205	0.195	0.15	0.15	0.22		0.09	0.09	0.08	0.24	0.15	0.14	0.08				0.95
GC3	3_CpG_9	280	0	0.01	0	0	0	0.2		0.11		0.02	0	0	0	0				0.59
GC3	3_CpG_10.11	300:303	0.17	0.135	0.19	0.17	0.16	0.21		0.21	0.12	0.15	0.13	0.21	0.115	0.13	0.22			0.7
GC3	3_CpG_12	317	0.11	0.115	0.13	0.04	0.08	0.09		0.02	0.03	1	0.03	0.19	0.04	0.07	0.05			0.84
GC3	3_CpG_13.14	327:329	0.005	0.005	0.04	0.04	0	0.08		0.01	0	0.06	0.03	0	0	0.08	0.04			0.93
GC3	3_CpG_23	437	0.09	0.15	0.085	0.02	0.04	0.05		0.08	0.09		0	0.01	0.135	0.27	0.05			0.67
GC3	3_CpG_25.26.27	460:465:467	0.035	0.03	0.03	0.1	0.07	0.03		0.04	0.02	0.02	0.015	0.01	0.03	0.02	0.04			0.96
GC4	4_CpG_1.2	34 43	0.075	0.14	0.11	0.1	0.09	0.09	0.06	0.12	0.08	0.05	0.09	0.09	0.13	0.1	0.14	0.08	0.03	0.96
GC4	4_CpG_4.5.6.7	51:53:55:57	0.02	0.05	0.02	0.035	0.05	0.01	0.42	0.04	0.01	0	0.025	0.03	0.03	0.02	0.01	0.27	0.41	0.99
GC4	4_CpG_8.9.10.11	62:65:68:71	0.14	0.14	0.145	0.13	0.17	0.15	0.15	0.13	0.13	0.145	0.14	0.15	0.12	0.14	0.14	0.14	0.17	0.99
GC4	4_CpG_12.13.14	77:80:83	0.035	0.03	0.02	0.025	0.06	0.03	0	0.025	0.03	0.035	0.035	0.04	0.02	0.03	0.02	0.01	0.04	0.93
GC4	4_CpG_15.16	93:99	0.04	0.06	0.05	0.025	0.06	0.05	0.04	0.03	0.01	0.04	0	0.09	0.03	0.02	0.05	0.04	0.07	0.97
GC4	4_CpG_18	112	0.05	0.065	0.055	0.045	0.08	0.02	0	0.025	0.05	0.02	0.055	0.04	0.03	0.03	0.06	0.24	0.03	0.98
GC4	4_CpG_19.20	135:137
GC4	4_CpG_21	149	0.02	0.045	0.085	0.045	0.04	0.02	0.01	0.04	0.01	0.015	0.005	0	0.01	0	0.01	0	0.02	0.86
GC4	4_CpG_22	168	0.035	0.005	0.05	0.04	0.05	0		0.015	0	0.045	0.06	0.04	0	0.02	0	0.02	0.06	0.85
GC4	4_CpG_24	220
GC4	4_CpG_28	251
GC4	4_CpG_29	265	0.035	0.065	0.025	0.03	0.03	0.03	0.17	0.09	0.04	0.03	0.03	0.07	0.04	0.03	0.02	0.1	0.23	0.99
GC4	4_CpG_30.31	271:277	0.065	0.06	0.065	0.07	0.06	0.07	0.01	0.06	0.07	0.06	0.06	0.06	0.07	0.05	0.05	0.05	0.04	0.93
GC4	4_CpG_32	287
GC4	4_CpG_33.34	316:318	0.04	0.05	0.045	0.05	0.06	0.02	0.23	0.07	0.03	0.09	0.08	0.11	0.03	0.04	0.02	0.12	0	0.91
GC4	4_CpG_36	335	0	0	0	0	0.01	0	0.06	0	0	0	0	0	0	0	0.01	0	0	0.91
GC4	4_CpG_43.44.45	405:410:418	0.045	0.055	0.05	0.045	0.07	0.04	0.01	0.05	0.04	0.04	0.03	0.08	0.05	0.03	0.05	0.01	0.03	0.99
GC4	4_CpG_46	422	0	0	0.035	0.01	0.07	0	0	0.035	0	0.005	0	0	0	0.01	0.04	0	0.03	0.97
GC4	4_CpG_47.48	433:435	0.17	0.25	0.15	0.235	0.27	0.22	0	0.2		0.19	0.255	0.12	0.21	0.22	0.2	0.21		0.91
GC4	4_CpG_49.50	445:451	0.065	0.08	0.075	0.05	0.07	0.04	0.11	0.055	0.08	0.045	0.065	0.04	0.08	0.06	0.05	0.05	0.06	0.93
GC5	5_CpG_1	33		0.1	0.23					0.09	0	0.1		0.03		0	0.06
GC5	5_CpG_2	53	0.02		0	0	0.005	0.005	0.01	0	0	0	0.005	0.015	0.025	0	0	0	0.01	0.93
GC5	5_CpG_3.4.5.6.7.8	60:62:64:71:73:77	0.105	0.07	0.035	0.065	0.05	0.065	0.095	0.065	0.08	0.055	0.08	0.06	0.095	0.08	0.04	0.08	0.08	0.99
GC5	5_CpG_11	103	0.03	0.03	0.025	0.025	0.025	0.025	0.03	0.025	0.025	0.03	0.01	0.025	0.03	0.01	0.03	0.04	0.02	0.99
GC5	5_CpG_13.14.15	119:123:127	0.08	0.06	0.03	0.055	0.055	0.04	0.05	0.05	0.05	0.06	0.07	0.035	0.06	0.07	0.05	0.08	0.02	0.42
GC5	5_CpG_16.17.18	131:133:136	0.025	0.015	0.02	0.015	0.02	0.025	0.015	0.02	0.02	0.02	0.015	0.015	0.02	0.02	0.03	0.03	0.02
GC5	5_CpG_19.20	151:162	0.05	0.05	0.045	0.05	0.05	0.04	0.05	0.05	0.05	0.05	0.04	0.04	0.05	0.04	0.04	0.05	0.05	0.93
GC5	5_CpG_21.22.23.24	166:170:174:176	0.04	0.03	0.04	0.035	0.03	0.05	0.04	0.03	0.04	0.03	0.03	0.03	0.06	0.02	0.04	0.04	0.03	0.98
GC5	5_CpG_26.27.28	198:200:207	0.04	0.03	0.05	0.025	0.03	0.02	0.025	0.025	0.03	0.025	0.025	0.02	0.035	0.03	0.04	0.03	0.02	0.94
GC5	5_CpG_29	216	0.035	0.035	0.025	0.025	0.035	0.02	0.02	0.025	0.015	0.02	0.02	0.025	0.02	0.03	0.02	0.02	0.01	0.96
GC5	5_CpG_30.31.32	223:228:231	0.07	0.07	0.065	0.065	0.06	0.055	0.07	0.07	0.075	0.065	0.055	0.05	0.065	0.05	0.05	0.07	0.07	0.86
MR Amplicons	SampleID	CPG Position	Methylation values for each CpG of each mouse (CTRL in Green; NIC in Red; COT in Blue)																	Positive control (100% methylated)
			1	2	3	4	5	6	7	8	9	10	11	12	13	14	15	16	17
MC1	6_CpG_1.2	34 36	0	0.005	0.005	0.005	0	0	0.01	0	0.005	0	0	0	0		0.01	0.01	0	0.99
MC1	6_CpG_3.4	46 54	0.025	0.055	0.07	0.065	0.04	0.045	0.05	0.045	0.045	0.025	0.055	0.05	0.045		0.07	0.04	0.06	0.88
MC1	6_CpG_5.6	63:65	0	0	0	0.01	0	0	0.02	0.005	0	0	0	0.005	0		0	0	0	0.99
MC1	6_CpG_8.9	87:95	0.055	0.085	0.08	0.065	0.09	0.085	0.095	0.085	0.05	0.055	0.045	0.045	0.07		0.08	0.03	0.1	1
MC1	6_CpG_11.12	142:145	0.03	0.085	0.05	0.075	0.06	0.075	0.06	0.05	0.03	0.045	0.05	0.03	0.05		0.05	0.06	0.01	0.96
MC1	6_CpG_13.14	156:161	0.055	0.05	0.065	0.035	0.015	0.06	0.065	0.07	0.025	0.025	0.07	0.025	0.09		0.03	0.1	0.07	0.92
MC1	6_CpG_15.16.17	177:180:188	0.03	0.03	0.03	0.035	0.035	0.03	0.03	0.02	0.025	0.045	0.03	0.02	0.02		0.03	0.03	0.04	0.96
MC1	6_CpG_19	223	0.02	0.06	0	0	0.01	0	0.035	0.005	0	0.04	0.02	0.02	0		0.05	0.02	0
MC1	6_CpG_20.21	239:242	0.065	0.075	0.065	0.085	0.07	0.105	0.11	0.09	0.075	0.07	0.08	0.095	0.075		0.09	0.1	0.1	0.92
MC1	6_CpG_22	268	0.1	0.105	0.035	0.185	0.125	0.045	0.075	0.09	0.115	0.04	0.1	0.06	0.065		0.09	0	0	1
MC1	6_CpG_25	336		0.18	0.17	0.19	0.22		0.25	0.16	0.17	0.24					0.14
MC1	6_CpG_27.28	365:368	0.245	0.18	0.27	0.14				0.215	0.14		0.26					0.2		0.98
MC1	6_CpG_29.30	374:377	0.25	0.23				0.26	0.24	0.21	0.3		0.14				0.21
MC2	7_CpG_2	95	0.095	0.07	0.065	0.04	0.09	0.055	0.06	0.045	0.065	0.055	0.07	0.06	0.065	0.06	0.04	0.07	0.07	0.99
MC2	7_CpG_3	118	0.105	0.09	0.135	0.13	0.09	0.085	0.105	0.1	0.08	0.09	0.09	0.07	0.1	0.08	0.09	0.11	0.1	0.97
MC2	7_CpG_4	147	0.02	0	0.01	0.015	0.045	0.03	0.03	0.025	0.015	0.035	0.005	0.02	0.02	0.01	0.02	0.02	0.04	0.9
MC2	7_CpG_5	175	0.005	0.08	0.07	0.045	0.075	0.04	0.06	0.025	0.07	0.03	0.07	0.055	0.04	0.1	0.03	0.09	0.05	0.97
MC2	7_CpG_6.7	192:196	0.05	0.07	0.055	0.05	0.07	0.04	0.07	0.065	0.04	0.07	0.05	0.03	0.055	0.04	0.04	0.03	0.04	0.96
MC2	7_CpG_8	208	0.005	0.02	0.035	0	0.02	0.005	0.025	0.025	0.02	0.015	0.005	0.035	0.005	0		0.03	0.02	0.94
MC2	7_CpG_9.10.11	225:228:236	0.065	0.06	0.075	0.055	0.07	0.06	0.06	0.065	0.07	0.075	0.055	0.05	0.075	0.06	0.05	0.04	0.07	0.96
MC2	7_CpG_12	253	0.085	0.075	0.05	0.05	0.03	0.02	0.07	0.065	0.15	0.055	0.085	0.065	0.045	0.04	0.08	0.03	0.06	1
MC2	7_CpG_13	270	0.015	0.01	0.025	0.025	0.03	0.035	0.045	0.02	0.05	0.02	0.02	0.04	0.03	0.04	0.07	0.05	0.04	0.92
MC2	7_CpG_14.15	295:299	0.03	0.025	0.05	0.04	0.035	0.025	0.03	0.055	0.025	0.045	0.04	0.045	0.025	0.04	0.01	0.02	0.03	0.97
MC2	7_CpG_16.17.18	337:339:348	0.055	0.065	0.075	0.05	0.06	0.065	0.055	0.085	0.055	0.07	0.065	0.06	0.055	0.05	0.05	0.06	0.05	0.95
MC3	8_CpG_1.2	37 41	0.015	0	0.055	0	0.005	0	0	0	0.025	0	0.01	0.01	0.055	0.01	0	0.01	0	0.97
MC3	8_CpG_4	76	0.05	0.1	0.025	0.06	0.09	0.05	0.095	0.03	0.035	0.045	0.06	0.065	0.035	0	0.07	0.09	0.09	0.8
MC3	8_CpG_5	90	0.085	0.08	0.06	0.05	0.06	0.05	0.075	0.08	0.055	0.1	0.08	0.04	0.065	0.09	0.06	0.09	0.07	0.85
MC3	8_CpG_11	179	0.04	0.03	0.04	0.03	0.03	0.04	0.04	0.035	0.015	0.035	0.05	0.01	0.08	0.01	0	0.02	0.03	0.97
MC3	8_CpG_12	185	0.035	0.015	0.045	0.03	0.025	0.03	0.03	0.015	0.015	0.05	0.04	0.03	0.04	0.03	0	0.03	0.01	0.94
MC3	8_CpG_13	202	0.02	0.005	0.03	0.005	0	0.015	0.02	0.01	0.02	0.005	0.035	0.02	0	0	0.03	0	0.01	0.96
MC3	8_CpG_14	259	0.075	0.035	0.05	0.04	0.035	0.035	0.08	0.05	0.075	0.06	0.08	0.025	0.08	0.05	0.01	0	0.02	0.95
MC3	8_CpG_18	343	0.055	0.055	0.04	0.05	0.04	0.055	0.055	0.035	0.03	0.035	0.06	0.04	0.06	0.01	0.04	0.04	0.05	0.92
MC3	8_CpG_19	357	0.06	0.06	0.065	0.045	0.07	0.05	0.05	0.05	0.065	0.06	0.055	0.055	0.05	0.05	0.05	0.05	0.08	0.94
