# Supplementary material for: Early-life nicotine or cotinine exposure produces long-lasting sleep alterations and downregulation of hippocampal corticosteroid receptors in adult mice
Source: Sci Rep. 2021 Dec 13;11:23897. doi: 10.1038/s41598-021-03468-5 (PMC8668915; doi:10.1038/s41598-021-03468-5)
Supplement: Supplementary file 4 — Supplementary Information 4. [file 41598_2021_3468_MOESM4_ESM.xlsx]

## Sheet: Raw data NR3C1 (GR)
Raw data obtained from Real Time PCR
Well	Sample Name	Target Name	Cт		Well	Sample Name	Target Name	Cт					Relative gene expression of transcripts, calculated by the Delta–Delta Ct (DDCt) method (according to Livak and Schmittgen, 2001).
A5	S59	GAPDH	16.3024		A1	S59	Nr3c1
B5	S59	GAPDH	16.6686		B1	S59	Nr3c1	21.6098					Nr3c1 (GR)
C5	S59	GAPDH	16.9244		C1	S59	Nr3c1	22.1938					Ctr	Nicotine	Cotinine
D5	S60	GAPDH	16.5585		D1	S60	Nr3c1	20.9221					0.844422	0.792651	0.572629
E5	S60	GAPDH	16.8806		E1	S60	Nr3c1	21.8188
F5	S60	GAPDH	17.0904		F1	S60	Nr3c1	22.1337
A5	S61	GAPDH	16.9436		A1	S61	Nr3c1						1.18452	0.697445	0.712006
B5	S61	GAPDH	17.0345		B1	S61	Nr3c1	21.973
C5	S61	GAPDH	17.372		C1	S61	Nr3c1	22.3362
A5	S62	GAPDH	17.0632		A1	S62	Nr3c1						0.991793	0.576092	0.546176
B5	S62	GAPDH	17.2745		B1	S62	Nr3c1	22.1153
C5	S62	GAPDH	17.6638		C1	S62	Nr3c1	22.1365
A5	S64	GAPDH	16.4561		A1	S64	Nr3c1	21.6207					1.17601	1.03719	0.663285
B5	S64	GAPDH	16.9193		B1	S64	Nr3c1	21.885
C5	S64	GAPDH	17.1901		C1	S64	Nr3c1	22.2142
A5	S65	GADPH	16.8419		A1	S65	Nr3c1	22.094					0.982491	0.495837	0.549904
B5	S65	GADPH	17.0018		B1	S65	Nr3c1	22.2133
C5	S65	GADPH	16.9486		C1	S65	Nr3c1
A6	N53	GAPDH			A2	N53	Nr3c1						0.872445		0.754906
B6	N53	GAPDH	16.7043		B2	N53	Nr3c1	21.9709
C6	N53	GAPDH	16.7262		C2	N53	Nr3c1	22.1822
D5	N54	GAPDH			D1	N54	Nr3c1					mean	1	0.719843	0.633151
E5	N54	GAPDH	16.9227		E1	N54	Nr3c1	22.2099				SE	0.0592819	0.0941687	0.0365642
F5	N54	GAPDH	16.5451		F1	N54	Nr3c1	22.3496
A6	N55	GAPDH	16.8015		A2	N55	Nr3c1	22.6663
B6	N55	GAPDH	16.7917		B2	N55	Nr3c1
C6	N55	GAPDH			C2	N55	Nr3c1	22.5702
D5	N56	GAPDH	15.9507		D1	N56	Nr3c1
E5	N56	GAPDH	15.9571		E1	N56	Nr3c1	20.9123
F5	N56	GAPDH			F1	N56	Nr3c1	20.9422
D5	N57	GAPDH	17.8813		D1	N57	Nr3c1	23.9071
E5	N57	GAPDH	18.0981		E1	N57	Nr3c1
F5	N57	GAPDH	17.8944		F1	N57	Nr3c1	24.0849
D6	C55	GAPDH	16.0751		D2	C55	Nr3c1	21.9264
E6	C55	GAPDH	16.079		E2	C55	Nr3c1	21.9292
F6	C55	GAPDH	16.2784		F2	C55	Nr3c1	22.068
D6	C56	GAPDH	15.8952		D2	C56	Nr3c1	21.6557
E6	C56	GAPDH	16.0031		E2	C56	Nr3c1	20.9014
F6	C56	GAPDH	15.9807		F2	C56	Nr3c1	21.8701
A6	C57	GAPDH	16.3951		A2	C57	Nr3c1	22.5258
B6	C57	GAPDH	16.5503		B2	C57	Nr3c1	22.3274
C6	C57	GAPDH	16.5649		C3	C57	Nr3c1	22.3529
D6	C59	GAPDH	16.6912		D2	C59	Nr3c1	22.588
E6	C59	GAPDH	16.7983		E2	C59	Nr3c1	22.2803
F6	C59	GAPDH	16.7786		F2	C59	Nr3c1	22.2547
A6	C62	GAPDH	18.5203		A2	C62	Nr3c1	24.8659
B6	C62	GAPDH	18.5119		B2	C62	Nr3c1	24.3714
C6	C62	GAPDH	18.5354		C2	C62	Nr3c1	23.9966
A6	C63	GADPH	17.3264		A2	C63	Nr3c1	23.4356
B6	C63	GADPH	17.4495		B2	C63	Nr3c1	22.6151
C6	C63	GADPH	17.4393		C2	C63	Nr3c1	22.4596
A7	blank Nr3c1	Nr3c1	NTC	SYBR	Undetermined
B7	blank GAPDH	GAPDH	NTC	SYBR	Undetermined

## Sheet: Raw data Nr3c2 (MR)
Raw data obtained from Real Time PCR
Well	Sample Name	Target Name	Cт		Well	Sample Name	Target Name	Cт					Relative gene expression of transcripts, calculated by the Delta–Delta Ct (DDCt) method (according to Livak and Schmittgen, 2001).
A6	S59	GAPDH	17.1587		A1	S59	Nr3c2	20.4792
B6	S59	GAPDH	17.2935		B1	S59	Nr3c2	21.7187					Nr3c2 (MR)
C6	S59	GAPDH	17.6231		C1	S59	Nr3c2	21.6212					Ctrl	Nicotine	Cotinine
D6	S60	GAPDH			D1	S60	Nr3c2	22.0775					1.00032	0.644818	0.551112
E6	S60	GAPDH	17.9151		E1	S60	Nr3c2	21.9711
F6	S60	GAPDH	17.9366		F1	S60	Nr3c2	22.0393
A6	S61	GAPDH	16.8534		A1	S61	Nr3c2	20.2898					0.877601	0.479638	0.828304
B6	S61	GAPDH	16.9615		B1	S61	Nr3c2	20.6833
C6	S61	GAPDH	17.1102		C1	S61	Nr3c2
D6	S62	GAPDH	17.6737		D1	S62	Nr3c2	21.7273					1.32275	0.417933	1.14893
E6	S62	GAPDH	18.0993		E1	S62	Nr3c2	21.773
F6	S62	GAPDH			F1	S62	Nr3c2
A5	S64	GAPDH	18.375		A1	S64	Nr3c2	22.2114					1.03624	0.584761	0.95227
B5	S64	GAPDH	18.3554		B1	S64	Nr3c2	22.2333
C5	S64	GAPDH	18.4195		C1	S64	Nr3c2	22.5877
A5	S65	GAPDH	17.6663		A1	S65	Nr3c2	21.4734					0.96877	0.207769	1.73786
B5	S65	GAPDH	17.6742		B1	S65	Nr3c2	22.229
C5	S65	GAPDH	17.8042		C1	S65	Nr3c2
A7	N53	GAPDH	18.2837		A2	N53	Nr3c2	22.6509					0.857836		0.64814
B7	N53	GAPDH	18.0783		B2	N53	Nr3c2	22.634
C7	N53	GAPDH	18.2086		C2	N53	Nr3c2	22.9298
D7	N54	GAPDH	18.1935		D2	N54	Nr3c2	23.132				mean	1	0.466984	0.97777
E7	N54	GAPDH	18.2348		E2	N54	Nr3c2	23.3101				SE	0.0685509	0.0759127	0.175187
F7	N54	GAPDH	18.2999		F2	N54	Nr3c2	23.2111
A7	N55	GAPDH	17.6051		A2	N55	Nr3c2	22.9059
B7	N55	GAPDH	17.7478		B2	N55	Nr3c2	22.856
C7	N55	GAPDH	17.8907		C2	N55	Nr3c2	23.0028
D7	N56	GAPDH	17.4082		D2	N56	Nr3c2	22.4747
E7	N56	GAPDH	17.719		E2	N56	Nr3c2	22.2773
F7	N56	GAPDH	17.9334		F2	N56	Nr3c2
D5	N57	GAPDH	17.6868		D1	N57	Nr3c2	23.972
E5	N57	GAPDH	17.4386		E1	N57	Nr3c2
F5	N57	GAPDH	18.2027		F1	N57	Nr3c2	23.944
A8	C55	GAPDH	17.1667		A3	C55	Nr3c2	21.6905
B8	C55	GAPDH	17.4024		B3	C55	Nr3c2	22.4282
C8	C55	GAPDH	17.2851		C3	C55	Nr3c2
A8	C56	GAPDH	17.5194		A3	C56	Nr3c2	21.3252
B8	C56	GAPDH	17.6013		B3	C56	Nr3c2	22.1128
C8	C56	GAPDH	17.4758		C3	C56	Nr3c2
A6	C57	GAPDH	17.7291		A2	C57	Nr3c2	21.4134
B6	C57	GAPDH	17.9068		B2	C57	Nr3c2	22.0399
C6	C57	GAPDH	17.9175		C2	C57	Nr3c2	21.2445
D6	C59	GAPDH	18.4684		D2	C59	Nr3c2	22.7766
E6	C59	GAPDH	18.6105		E2	C59	Nr3c2	21.9684
F6	C59	GAPDH	18.6406		F2	C59	Nr3c2	22.9314
A6	C62	GAPDH	21.1393		A2	C62	Nr3c2	24.3192
B6	C62	GAPDH	21.1882		B2	C62	Nr3c2	24.3541
C6	C62	GAPDH	21.2428		C2	C62	Nr3c2	24.2502
D6	C63	GAPDH	18.6836		D2	C63	Nr3c2	23.2315
E6	C63	GAPDH	18.8269		E2	C63	Nr3c2
F6	C63	GAPDH	18.9117		F2	C63	Nr3c2	23.4647
A7	blank Nr3c2	Nr3c2	NTC	SYBR	Undetermined
B7	blank GAPDH	GAPDH	NTC	SYBR	Undetermined
